# Supplementary material for: Hierarchical Macroporous PolyDCPD Composites from Surface-Modified Calcite-Stabilized High Internal Phase Emulsions
Source: Polymers (Basel). 2023 Jan 1;15(1):228. doi: 10.3390/polym15010228 (PMC9824432; doi:10.3390/polym15010228)
Supplement: Supplementary file 1 [file polymers-15-00228-s001.zip]

Archive with 1 entries (1 files):
- polymers-2054907-supplementary.pdf
